# Supplementary material for: Laser Micropatterning Promotes Rete Ridge Formation and Enhanced Engineered Skin Strength without Increased Inflammation
Source: Bioengineering (Basel). 2023 Jul 20;10(7):861. doi: 10.3390/bioengineering10070861 (PMC10376754; doi:10.3390/bioengineering10070861)
Supplement: Supplementary file 1 [file bioengineering-10-00861-s001.zip]

Archive with 1 entries (1 files):
- bioengineering-2470780-supplementary.pdf
